# Supplementary material for: Sex differences in prevalence and risk factors of hypertension in India: Evidence from the National Family Health Survey-4
Source: PLoS One. 2021 Apr 13;16(4):e0247956. doi: 10.1371/journal.pone.0247956 (PMC8043381; doi:10.1371/journal.pone.0247956)
Supplement: S1 File — (XLSX) [file pone.0247956.s001.xlsx]

## Sheet: Males_Hyp
State code	States	Males
28	Andhra pradesh	18.56
12	Arunachal pradesh	16.72
18	Assam	23.22
10	Bihar	12.57
4	Chandigarh	18.03
22	Chhattisgarh	15.53
30	Goa	18.62
24	Gujarat	15.98
6	Haryana	21.88
2	Himachal pradesh	24.68
1	Jammu & Kashmir	17.03
20	Jharkhand	14.37
29	Karnataka	17.14
32	Kerala	13.47
23	Madhya Pradesh	13.99
27	Maharashtra	18.39
14	Manipur	23.78
17	Meghalaya	15.34
15	Mizoram	19.02
13	Nagaland	24.43
7	Delhi	5.22
21	Odisha	13.55
3	Punjab	25.97
8	Rajasthan	15.3
11	Sikkim	32.73
33	Tamil nadu	19.92
16	Tripura	17.6
9	Uttar Pradesh	12.87
5	Uttarakhand	20.98
19	West Bengal	15.17

## Sheet: Females_Hyp
State code	States	Females
28	Andhra pradesh	12.57
12	Arunachal pradesh	13.87
18	Assam	18.64
10	Bihar	9.3
4	Chandigarh	10.26
22	Chhattisgarh	11.22
30	Goa	12.15
24	Gujarat	12.29
6	Haryana	14.06
2	Himachal pradesh	14.84
1	Jammu & Kashmir	16.79
20	Jharkhand	10.3
29	Karnataka	11.74
32	Kerala	9.98
23	Madhya Pradesh	10.59
27	Maharashtra	11.81
14	Manipur	13.28
17	Meghalaya	14.89
15	Mizoram	12.78
13	Nagaland	13.13
7	Delhi	7.18
21	Odisha	11.65
3	Punjab	16.29
8	Rajasthan	9.65
11	Sikkim	18.86
33	Tamil nadu	12.2
16	Tripura	17.01
9	Uttar Pradesh	10.07
5	Uttarakhand	12.49
19	West Bengal	12.27
